# Supplementary material for: Genotypic Effect on Olive (Olea europaea) Fruit Phenolic Profile
Source: Plants (Basel). 2025 Jun 28;14(13):1981. doi: 10.3390/plants14131981 (PMC12251559; doi:10.3390/plants14131981)
Supplement: Supplementary file 1 [file plants-14-01981-s001.zip]

Archive with 1 entries (1 files):
- plants-3699670-supplementary.pdf
